# Supplementary material for: lncRNA LINC01315 promotes malignancy of triple-negative breast cancer and predicts poor outcomes by modulating microRNA-876-5p/GRK5
Source: Bioengineered. 2022 Apr 12;13(4):10001–9. doi: 10.1080/21655979.2022.2062536 (PMC9161853; doi:10.1080/21655979.2022.2062536)
Supplement: Supplemental Material [file KBIE_A_2062536_SM2111.zip]

Archive with 2 entries (2 files):
- Supplementary material invasion.tif
- Supplementary Matrial migration.tif
